# Supplementary material for: Innovative Surgical Concept for Simon's Grade IIb Gynecomastia: A Systematic Integration of Circumareolar Mastectomy, Interlocking Suture, Inframammary Fold Detachment, and Waterjet-Assisted Liposuction for Superior Long-term Outcomes
Source: Aesthet Surg J. 2025 May 2;45(8):786–98. doi: 10.1093/asj/sjaf069 (PMC12378560; doi:10.1093/asj/sjaf069)
Supplement: sjaf069_Supplementary_Data [file sjaf069_Supplementary_Data.zip]

Archive with 2 entries (2 files):
- Gynecomastia CIS Part I.mp4
- Gynecomastia CIS Part II.mp4
